# Supplementary material for: Impact of Duodenal Pathology on Oral Drug Bioavailability and Disease Outcomes in Pediatric Crohn’s Disease
Source: Pharmaceuticals (Basel). 2023 Feb 28;16(3):373. doi: 10.3390/ph16030373 (PMC10054108; doi:10.3390/ph16030373)
Supplement: Supplementary file 1 [file pharmaceuticals-16-00373-s001.zip]

Archive with 1 entries (1 files):
- pharmaceuticals-2222451-supplementary (1).pdf
